# Supplementary material for: Discovery of a Novel Coumarin/Thiazole Chalcone Hybrid as a Potent Dual Inhibitor of Tubulin and Carbonic Anhydrases IX & XII with Promising Anti-Proliferative Activity
Source: Molecules. 2026 Mar 10;31(6):917. doi: 10.3390/molecules31060917 (PMC13028722; doi:10.3390/molecules31060917)
Supplement: Supplementary file 1 [file molecules-31-00917-s001.zip]

Archive with 1 entries (1 files):
- molecules-4107795-supplementary.pdf
